# Supplementary material for: Diversity and Pathogenicity of Fusarium Species Associated with Stalk and Crown Rot in Maize in Northern Italy
Source: Plants (Basel). 2023 Nov 15;12(22):3857. doi: 10.3390/plants12223857 (PMC10674493; doi:10.3390/plants12223857)
Supplement: Supplementary file 1 [file plants-12-03857-s001.zip]

Archive with 1 entries (1 files):
- plants-2674201-supplementary.pdf
